# Supplementary material for: Personal Goals, Barriers to Self-Management and Desired mHealth Application Features to Improve Self-Care in Multi-Ethnic Asian Patients with Type 2 Diabetes: A Qualitative Study
Source: Int J Environ Res Public Health. 2022 Nov 21;19(22):15415. doi: 10.3390/ijerph192215415 (PMC9692780; doi:10.3390/ijerph192215415)
Supplement: Supplementary file 1 [file ijerph-19-15415-s001.zip]

Archive with 1 entries (1 files):
- ijerph-1977952-supplementary.pdf
